# Supplementary material for: Impact of energy limitations on function and resilience in long-wavelength Photosystem II
Source: eLife. 2022 Jul 19;11:e79890. doi: 10.7554/eLife.79890 (PMC9439682; doi:10.7554/eLife.79890)
Supplement: Figure 7—source data 1. [file elife-79890-fig7-data1.txt]

>Thermosynechococcus elongatus PsbA1
MTTTLQRRESANLWERFCNWVTSTDNRLYVGWFGVIMIPTLLAATICFVIAFIAAPPVDIDGIREPVSGS
LLYGNNIITGAVVPSSNAIGLHFYPIWEAASLDEWLYNGGPYQLIIFHFLLGASCYMGRQWELSYRLGMR
PWICVAYSAPLASAFAVFLIYPIGQGSFSDGMPLGISGTFNFMIVFQAEHNILMHPFHQLGVAGVFGGAL
FCAMHGSLVTSSLIRETTETESANYGYKFGQEEETYNIVAAHGYFGRLIFQYASFNNSRSLHFFLAAWPV
VGVWFTALGISTMAFNLNGFNFNHSVIDAKGNVINTWADIINRANLGMEVMHERNAHNFPLDLASAESAP
VAMIAPSING------
>Thermosynechococcus elongatus PsbA3
MTTVLQRREQLNLWEQFCSWVTSTNNRLYVGWFGVLMIPTLLAATICFVIAFIAAPPVDIDGIREPVSGS
LLYGNNIITGAVVPSSNAIGLHFYPIWEAASLDEWLYNGGPYQLIIFHFLIGVFCYMGREWELSYRLGMR
PWICVAYSAPVAAATAVFLIYPIGQGSFSDGMPLGISGTFNFMLVFQAEHNILMHPFHQLGVAGVFGGAL
FSAMHGSLVTSSLIRETTETESANYGYKFGQEEETYNIVAAHGYFGRLIFQYASFNNSRALHFFLAAWPV
IGIWFTALGISTMAFNLNGFNFNHSVVDAQGNVINTWADIINRANLGMEVMHERNAHNFPLDLASAESAP
VAMIAPSING-------
>C. therm WL1
MTTTLQRERSSSLWDRFCNWITSTENRIYVGWFGVLMIPTLLSATICFIIAFVAAPPVDI
DGIREPVAGSLIYGNNIISGAVVPSSNAIGLHFYPIWEAASLDEWLYNGGPYQLVIFHFL
IGCFCYMGRQWELSYRLGMRPWICVAYSAPLASATAVFLIYPLGQGSFSDGMPLGISGTF
NFMLVFQAEHNILMHPFHQLGVAAVFGGSLFCAMHGSLVTSSLVRETTETESQNYGYKFG
QEGETYNIVAAHGYFGRLIFQYASFNNSRSLHFFLGAWPVVGIWFTALGISTMAFNLNGF
NFNQSVLDSQGRVVNTWADVLNRANLGMEVMHERNAHNFPLDLASGEATPVALTAPVING----------
>C. therm WL2
DGIREPVAGSLIYGNNIISGAVVPSSNAIGLHFYPIWEAASLDEWLYNGGPYQLVIFHFL
IGVFCYMGREWELSYRLGMRPWICVAYSAPVAAATAVFLIYPIGQGSFSDGMPLGISGTF
NFMLVFQAEHNILMHPFHQLGVAGVFGGALFSAMHGSLVTSSLVRETTETESQNYGYKFG
QEEETYNIVAAHGYFGRLIFQYASFNNSRALHFFLAAWPVIGIWFTSLGISTMAFNLNGF
NFNQSVVDSQGHAIGTWADILNRANLGMEVMHERNAHNFPLDLAAVEAPSLNG---------
>C. therm WL3
MTTTLQRRESASLWEQFCNWVASTENRLYIGWFGVLMIPTLLAATTCFIVAFIAAPPVDI
DGIREPVAGSLIYGNNIISGAVVPSSNAIGLHFYPIWEAASLDEWLYNGGPYQLVIFHFL
IGVFCYMGREWELSYRLGMRPWICVAYSAPVAAATAVFLIYPIGQGSFSDGMPLGISGTF
NFMLVFQAEHNILMHPFHQLGVAGVFGGALFSAMHGSLVTSSLVRETTETESQNYGYKFG
QEEETYNIVAAHGYFGRLIFQYASFNNSRALHFFLAAWPVIGIWFTSLGISTMAFNLNGF
NFNQSVVDSQGHAIGTWADILNRANLGMEVMHERNAHNFPLDLAAVEAPSLNG---------
>A. marina 1
MSTTFQTPSRLPTVSAWDQFCEWITSTHNRLYVGWFGLLMIPSLFVSAITFMLAWVAAPS
VDMEGIREPIISSLLGGSNVITAAVIPTSAAIGLHLYPLWEATSMDEWLYNGGPYQLIIL
HFLIAIWTYLGRQWELSYRLGMRPWIAMAFSAPVAAATAVLLVYPMGQGSFSEGLPLGIS
GTFHFMMAVQAEHNILMHPFHMLGVVGVFGGAFLSAMHGSLVTSSLVQETSSLKSVNTGY
KFGQQEATYNLLAGHAGYLGRLFIPDIAFRNSRSIHFLLAVLPTIGIWFAALGIGTMAFN
LNGFNFNHSLLDSSGRPIRTEADLLNRATMGLQVMHSVNAHHFSLTLASTESKEIPTIPI-------
MTS
>A. marina 2
MTTVLQRRESASAWERFCSFITSTNNRLYIGWFGVLMIPTLLTAVTCFVIAFIGAPPVDI
DGIREPVAGSLLYGNNIITGAVVPSSNAIGLHLYPIWEAASLDEWLYNGGPYQLIIFHYM
IGCICYLGRQWEYSYRLGMRPWICVAYSAPLAATYSVFLIYPLGQGSFSDGMPLGISGTF
NFMFVFQAEHNILMHPFHMFGVAGVLGGSLFAAMHGSLVSSTLVRETTEGESANYGYKFG
QEEETYNIVAAHGYFGRLIFQYASFSNSRSLHFFLGAWPVVCIWLTAMGISTMAFNLNGF
NFNHSIVDSQGNVVNTWADVLNRANLGFEVMHERNAHNFPLDLAAGESAPVALTAPVING-------
>A. marina 3
MTTVLQRRESASAWERFCSFITSTNNRLYIGWFGVLMIPTLLTAVTCFVIAFIGAPPVDI
DGIREPVAGSLLYGNNIITGAVVPSSNAIGLHLYPIWEAASLDEWLYNGGPYQLIIFHYM
IGCICYLGRQWEYSYRLGMRPWICVAYSAPLAATYSVFLIYPLGQGSFSDGMPLGISGTF
NFMFVFQAEHNILMHPFHMFGVAGVLGGSLFAAMHGSLVSSTLVRETTEGESANYGYKFG
QEEETYNIVAAHGYFGRLIFQYASFSNSRSLHFFLGAWPVVCIWLTAMGISTMAFNLNGF
NFNHSIVDSQGNVVNTWADVLNRANLGFEVMHERNAHNFPLDLAAGESAPVALTAPVING------


FAR-RED sequences
>Leptolyngbya_JSC-1/1-362
MTTLLQRR-GARVQWEQFCNWVTSTENRLYVGWFGVLMIPLLLVSACVFTIAFIAAPPVDIDGIREPIAGSL
VYGNNIITAAVVPSSNAIGLHFYPIWEAASMDEWLYNGGPYQMIAAHYVPALCCYMGREWELSYRLGMRPWI
AVAYSAPLAATVSVFLIYPIGQGSFSDGLPMGISGTFNFMFVFQAEHNILMHPFHMLGVAGVFGGSLFCAMH
GSLVTSSLVRETTENESQNYGYKFGQEGETYNIVAAHGYFGRLVFQYASFTNSRSLHFFLAAFPVICIWATA
LGISTMAFNLNGFNFNHSVLDSQGRVVNTWADVLNRANLGFEVMHERNAHNFPLDLAGGEAVPIAMNMAAPV
LPS--------
>Oscillatoriales_cyanobacterium_JSC-12/1-361
MTTLLQQRKIASDQWERFCNWITSTENRLYIGWFGVLMIPLLGVSICVFTIAFIAAPPVDIDGIREPVAGSL
LYGNNIITAAVVPSSNAIGLHFYPIWEAASIDEWLYNGGPYQMIGAHYIPALACYMGRQWELSYRLGMRPWI
CVAYSAPLISTASVFWIYPIGQGSFSDGLPMGISGTFNFMFVFQAEHNILMHPFHMLGVIGVFGGSLFCAMH
GSLVTSSLVRETTEDESANNGYKFGQEDETYNIVAAHGYFGRLIFQYASFNNSRSLHFFLGAFPVVCIWCTA
LGICTMGFNLNGFNFNQSVLDSQGKVVNTWADVLNRANLGFEVMHERNAHNFPLDLAGADPIPV--ALRAPA
IAS--------
>Calothrix_parasitica_NIES-267/1-362
-MTTISQQPSRFPLWDRFCDWVTSTENRLYIGWFGVLMIPLLGVSTCVFIIAFIAAPPVDIDGIREPIAGSL
LYGNNIITGAVVPTSNAIGLHFYPLWEAASMDEWLYNGGPYQMIAFHYIPALSCYMGREWELSYRLGMRPWI
AVAYSAPLAATTSVFLIYPIGQGSFSDGLPMGISGTFNFMFVFQAEHNILMNPFHMIGVAGVLGGSLFCAMH
GSLVTSSLVRETSESESQNYGYKFGQEQETYNIVAAHGYFGRLIFQYASFNNSRSLHFFLAAWPVICIWGTA
IGISTMAFNLNGFNFNNSILDSQGRVLPSWADVLNRANLGFEVMHERNAHNFPLDLASGKSIPVTVSLKAPA
LAG--------
>Mastigocoleus_testarum_BC008/1-364
MTTFSQQQPRPLSLWEKFCNWVTSTENRLYIGWFGVLMIPLLGVSTCVFIIAFIAAPPVDIDGIREPLSGSL
LYGNNIITGAVVPTSNAIGLHFYPIWEAASMDEWLYNGGPYQMIAFHYIPALACYMGREWELSYRLGMRPWI
AVAYSAPLAATTSVFLIYPIGQGSFSDGLPMGISGTFNFMFVFQAEHNILMNPFHMLGVAGVLGGSLFCAMH
GSLVTSSIVRETTESESQNYGYKFGQEQETYNIVAAHGYFGRLIFQYASFNNSRSLHFFLAAWPVICIWATA
IGISTMAFNLNGFNFNNSILDSEGRVLPSWADLLNRANLGFEVMHERNAHNFPLDLACGEAVPVNVSFKAPA
LAAS-------
>Chroococcidiopsis_PCC7203/1-369
MTTVLQRQLNRVPAWERFCNWVTSTENRLYIGWFGVLMIPLLGVSICVFTIAFIAAPPVDIDGIREPVSGSL
LYGNNIITGAVVPMSNAIGLHFYPIWEAASMDEWLYNGGPYQMIGFHYIPALCCYAGREWELSYRLGMRPWI
AVAYTAPVAATSSVFLVYPIGQGSFSDGLPMGISGTFNFMFVFQAEHNILMHPFHMLGVAGVLGGSLFCAMH
GSLVTSSLIRETSDNESQNYGYKFGQESETYNIVAAHGYFGRLIFQYASFNNSRSLHFFLAAWPVICIWATA
LGISTMAFNLNGFNFNNSVLDSQGRVLPTWADVLNRANLGFEVMHERNAHNFPLDLACSDAVPV--AFKAPA
IAEVPPQAIAS
>Calothrix_PCC7507/1-363
MTTILQRQKGRSPTWERFCNWVTSTENRLYIGWFGVLMIPLLGVSVCVFTIAFIAAPPVDIDGIREPVAGSL
LYGNNIITGAVVPMSNAIGLHFYPIWEAASMDEWLYNGGPYQMIAFHYIPALSCYMGREWELSYRLGMRPWI
CVAYSAPLAATTSVFLIYPIGQGSFSDGLPMGISGTFNFMFVFQAEHNILMHPFHMLGVAGVLGGSLFCAMH
GSLVTSSLIRETTESESQNYGYKFGQEEETYNIVAAHGYFGRLIFQYASFNNSRTLHFFLAAWPVICIWATA
LGISTMAFNLNGFNFNNSILDSEGHVLPSWADVLNRANLGFEVMHERNAHNFPLDLASSEAYPVPVALQAPA
IAS--------
>Calothrix_NIES-3974/1-363
MTTISQPKTTRFPAWERFCDWITSTENRLYIGWFGVLMIPLLGVSICVFVIAFIAAPPVDIDGIREPVAGSI
FYGNNIITAAVVPMSNAIGLHFYPIWEAASMDEWLYNGGPYQMIAFHYIPALACYMGREWELSYRLGMRPWI
AVAYSAPLAATTSVFLIYPIGQGSFSDGLPMGISGTFNFMFVFQAEHNILMHPLHMIGVAGVLGGSLFCAMH
GSLVTSSIIRETTELESQNYGYKFGQEEETYNIVAAHGYFGRLIFQYASFNNSRSLHFFLAAWPVICIWGTA
IGISTMAFNLNGFNFNNSILDSQGRVLPSWADVLNRANLGFEVMHERNAHNFPLDLASGEAIPVPVAMAAPS
ITM--------
>Fischerella_major_NIES-592/1-361
MTTISTRPTSRFPAWDRFCDWVTSTENRLYIGWFGVLMIPLLGVSICVFTIAFIAAPPVDIDGIREPVSGSL
LYGNNIITAAVVPMSNAIGLHFYPIWEAASMDEWLYNGGPYQMIGFHYIPALACYMGREWELSYRLGMRPWI
AVAYSAPLAATTSVFLIYPIGQGSFSDGLPMGISGTFNFMFVFQAEHNILMHPLHMIGVAGVLGGSLFCAMH
GSLVTSSLIRETTELESQNYGYKFGQEQETYNIVAAHGYFGRLIFQYASFNNSRSLHFFLAAWPVICIWGTA
IGISTMAFNLNGFNFNNSILDSQGRVLPSWADVLNRANLGFEVMHERNAHNFPLDLAGGEAVPVAI--TAPS
ITA--------
>Fischerella_NIES-3754/1-361
MTTISTRPTSRFPAWDRFCDWVTSTENRLYIGWFGVLMIPLLGVSICVFTIAFIAAPPVDIDGIREPVSGSL
LYGNNIITAAVVPMSNAIGLHFYPIWEAASMDEWLYNGGPYQMIGFHYIPALACYMGREWELSYRLGMRPWI
AVAYSAPLAATTSVFLIYPIGQGSFSDGLPMGISGTFNFMFVFQAEHNILMHPLHMIGVAGVLGGSLFCAMH
GSLVTSSLIRETTELESQNYGYKFGQEQETYNIVAAHGYFGRLIFQYASFNNSRSLHFFLAAWPVICIWGTA
IGISTMAFNLNGFNFNNSILDSQGRVLPSWADVLNRANLGFEVMHERNAHNFPLDLAGGEAVPVAI--TAPS
ITA--------
>Mastigocladus_laminosus_SAG4.84/1-361
MTTISTRPTSRFPTWDRFCNWVTSTENRLYIGWFGVLMIPLLGVSICVFTIAFIAAPPVDIDGIREPVSGSL
LYGNNIITAAVVPMSNAIGLHFYPIWEAASMEEWLYNGGPYQMIGFHYIPALACYMGREWELSYRLGMRPWI
AVAYSAPLAATTSVFLIYPIGQGSFSDGLPMGISGTFNFMFVFQAEHNILMHPLHMIGVAGVLGGSLFCAMH
GSLVTSSLIRETTELESQNYGYKFGQEQETYNIVAAHGYFGRLIFQYASFNNSRSLHFFLAAWPVICIWGTA
IGISTMAFNLNGFNFNNSILDSQGRVLPSWADVLNRANLGFEVMHERNAHNFPLDLACGEAVPVAI--TAPS
ITA--------
>Chlorogloeopsis_fritchii_PCC6912/1-361
MTTISTRPTSRFPTWDRFCNWVTSTENRLYIGWFGVLMIPLLGVSICVFTIAFIAAPPVDIDGIREPVSGSL
LYGNNIITAAVVPMSNAIGLHFYPIWEAASMDEWLYNGGPYQMIGFHYIPALACYMGREWELSYRLGMRPWI
AVAYSAPLAATTSVFLIYPIGQGSFSDGLPMGISGTFNFMFVFQAEHNILMHPLHMIGVAGVLGGSLFCAMH
GSLVTSSLIRETTELESQNYGYKFGQEQETYNIVAAHGYFGRLIFQYASFNNSRSLHFFLAAWPVICIWGTA
IGISTMAFNLNGFNFNNSILDSQGRVLPSWADVLNRANLGFEVMHERNAHNFPLDLACGEAVPVAI--TAPS
ITA--------
>Fischerella_PCC9605/1-361
MTTISTRPTSRFPTWDRFCNWVTSTENRLYIGWFGVLMIPLLGVSICVFTIAFIAAPPVDIDGIREPVSGSL
LYGNNIITAAVVPMSNAIGLHFYPIWEAASMDEWLYNGGPYQMIGFHYIPALACYMGREWELSYRLGMRPWI
AVAYSAPLAATTSVFLIYPIGQGSFSDGLPMGISGTFNFMFVFQAEHNILMHPLHMIGVAGVLGGSLFCAMH
GSLVTSSLIRETTELESQNYGYKFGQEQETYNIVAAHGYFGRLIFQYASFNNSRSLHFFLAAWPVICIWGTA
IGISTMAFNLNGFNFNNSILDSQGRVLPSWADVLNRANLGFEVMHERNAHNFPLDLAGGEAVPVAI--TAPS
ITA--------
>Halomicronema_hongdechloris/1-360
MTTTLQR-PGTIDLWERFCAWVTSTENRLYVGWFGVLMIPLLGVSTAVFVTAFIAAPPVDIDGLREPLSGSL
LYGNNIITGAVVPSSNAIGLHFYPMWEAATLDEWLYNGGPYQMIAFHYIPALLCYMGREWELSYRLGMRPWI
CVAYSAPVAATSSVFLIYPIGQGSFSDGLPMGISGTFNFMFVFQAEHNILMHPFHMLGVAGVLGGSLFCAMH
GSLVTSSLIRETTDSESQNAGYKFGQESETYNILAAHGYFGRLIFQYASFNNSRWLHFFLAAWPVVCIWFVA
LGISTMAFNLNGFNFNHSVLDSQGRVLPSWADVVNRANIGFEVMHERNAHNFPLDLASGPATPV--AYQAPA
IHG--------
>Synechococcus_PCC7335/1-359
MTTLIQR--PNISQWERFCQWITSTENRLYIGWFGVLMLPLLGVSITVFVTAFIAAPPVDIDGIREPLSGSL
LYGNNIITAAVVPTSNAIGLHFYPIWEAATLDEWLYNGGPYQMIAFHYIPALLCYLGREWELSYRLGMRPWI
CIAYSAPVAATISVFLIYPIGQGSFSDGLPMGISGTFNFMFVFQAEHNILMHPFHMLGVAGVLGGSLFCAMH
GSLVTSSLVRETSDSQSQNEGYKFGQEEETYNILAAHGYFGRLIFQYASFNNSRQLHFFLAAWPVVCIWFVA
LGISTMAFNLNGFNFNHSVLDSQGRVLPSWADVVNRASLGFEVMHERNAHNFPLDLASGESVQV--AMRAPH
IGA--------
>Pleurocapsa_CCALA161/1-360
MTTTIGR-SQQADLWERFCQWVTSTENRLYIGWFGVLMIPLLSVSICVFTIAFIGAPPVDIDGIREPVSGSL
LYGNNIITAAVVPTSNAIGLHFYPIWEAASMDEWLYNGGPYQMIAFHYIPALCCYLGREWELSYRLGMRPWI
CVAFSAPVAATTSVFLIYPIGQGSFSDGLPMGISGTFNFMFVFQAEHNILMHPFHMLGVAGVFGGAFFAAMH
GSLVTSSLIKETTESESQNNGYKFGQEEETYNIVAAHGYFGRLIFQYASFQNSRNLHFFLAAWPVVCIWFTA
LGICIMAFNLNGFNFNQSILDSQGRVLPSWADVINRANLGFEVMHERNAHNFPLDLACGEATPI--ALTAPA
IQS--------
>Hydrococcus_rivularis_NIES-593/1-360
MTTTLQK-REIPNLWEQFCQWVTSTENRLYIGWFGVLMIPLLGVSTTVFVLAIIAAPPVDMDGLREPITGSI
LYGNNIITAAVVPTSNAIGLHFYPIWEAASMDEWLYNGGPYQMIALHYVPALCCYLGREWELSYRLGMRPWI
CVAFSAPVAATTSVFLIYPLGQGSFADGLPMSISGTFNFMFVFQAEHNILMHPFHMLGVAGVFGGAFFCAMH
GSLVTSSLIRETSENESQNYGYKFGQEEETYNIVAAHGYFGRLIFQYASFNNSRNLHFFLAAWPVICIWFTA
LGICVMAFNLNGFNFNNSIHDAQGRVLPSWADVINQANLGFEVMHERNAHNFPLDLASGKAIPV--ALRAPA
IAS--------
>Pleurocapsa_PCC7327/1-360
MTTTLQK-REIPNLWEQFCQWVTSTENRLYIGWFGVLMIPLLGVSTTVFVLAIIAAPPVDMDGLREPITGSL
LYGNNIITAAVVPTSNAIGLHFYPIWEAASMDEWLYNGGPYQMIALHYVPALCCYLGREWELSYRLGMRPWI
CVAFSAPLAATTSVFLIYPLGQGSFADGLPMSISGTFNFMFVFQAEHNILMHPFHMLGVAGVFGGAFFCAMH
GSLVTSSLIRETSENESQNYGYKFGQEEETYNIVAAHGYFGRLIFQYASFNNSRNLHFFLAAWPVICIWFTA
LGICVMAFNLNGFNFNNSIHDAQGRVLPSWADVINQANLGFEVMHERNAHNFPLDLASGEAIPV--ALRAPA
IAS--------
